# Supplementary material for: Comparison of bilateral and unilateral upper limb training in people with stroke: A systematic review and meta-analysis
Source: PLoS One. 2019 May 23;14(5):e0216357. doi: 10.1371/journal.pone.0216357 (PMC6532847; doi:10.1371/journal.pone.0216357)
Supplement: S1 File — (XLSX) [file pone.0216357.s001.xlsx]

## Sheet: FMA
	Bilateral training			Unilateral Training				Mean difference
Study or subgroup	Mean	SD	n	Mean	SD	n	Weight	IV, Random,95%CI
Chronic								/-0.14(-0.82,0.53)
Yang 2012	2.7	6.2	7	6.1	7.6	7	0.044	-3.40 [-10.67, 3.87]
Shahine 2014	1.9	4.4	40	2.9	4	36	0.086	-1.00 [-2.89, 0.89]
Whitall 2011	1.1	3.2	42	1.9	2.8	50	0.09	-0.80 [-2.04, 0.44]
Singer 2013	2	6	11	2	7.8	10	0.053	0.00 [-6.00, 6.00]
Waller 2008	2.1	7.5	9	1.6	8.8	9	0.042	0.50 [-7.05, 8.05]
van Delden 2013	9.8	7.9	18	9.2	7.3	16	0.06	0.60 [-4.51, 5.71]
Luft 2004	3.6	1.4	9	1.3	1.2	12	0.09	2.30 [1.16, 3.44]
Liao 2011	6.3	5.6	10	1.3	7.9	10	0.052	5.00 [-1.00, 11.00]
Lin 2010	9.6	11.5	16	1.5	6.8	17	0.049	8.10 [1.60, 14.60]
Lin 2015	11.1	5.63	16	1.7	3.58	17	0.076	9.40 [6.16, 12.64]
Subtotal (95% CI)			178			184	0.641	2.03 [-0.19, 4.26]
Heterogeneity
Heterogeneity: Tau² = 7.90; Chi² = 50.96, df = 9 (P < 0.00001); I² = 82%
Subacute
Lum 2006	3.8	2.5	5	5.8	3.2	6	0.075	-2.00 [-5.37, 1.37]
Heish 2017	11	8.2	16	10.5	12.6	15	0.042	0.50 [-7.04, 8.04]
Subtotal (95% CI)			21			21	0.117	-1.58 [-4.66, 1.49]
Heterogeneity: Tau² = 0.00; Chi² = 0.35, df = 1 (P = 0.55); I² = 0%
Test for overall effect: Z = 1.01 (P = 0.31)
Acute
Desrosier 2005	3.2	12.2	20	4.3	9.7	21	0.047	-1.10 [-7.87, 5.67]
Meng 2017	18.5	6.7	64	10.6	3.4	64	0.086	7.90 [6.06, 9.74]
Subtotal (95% CI)			84			85	0.133	4.01 [-4.72, 12.75]
Heterogeneity: Tau² = 34.10; Chi² = 6.33, df = 1 (P = 0.01); I² = 84%
Test for overall effect: Z = 0.90 (P = 0.37)
Not Report
Kim 2013	3.8	3.2	5	4	4.9	5	0.059	-0.20 [-5.33, 4.93]
Lee 2017	8.7	9.9	15	0.8	7.7	15	0.05	7.90 [1.55, 14.25]
Subtotal (95% CI)			20			20	0.109	3.63 [-4.30, 11.55]
Heterogeneity: Tau² = 24.14; Chi² = 3.78, df = 1 (P = 0.05); I² = 74%
Test for overall effect: Z = 0.90 (P = 0.37)
Total (95% CI)			303			310	1	2.21 [0.12, 4.30]
Heterogeneity: Tau² = 12.28; Chi² = 106.53, df = 15 (P < 0.00001); I² = 86%
Test for overall effect: Z = 2.08 (P = 0.04)
Test for subgroup differences: Chi² = 4.41, df = 3 (P = 0.22), I² = 32.0%

## Sheet: WMFT ARAT BBT
	Bilateral training			Unilateral Training				Mean difference
Study or subgroup	Mean	SD	n	Mean	SD	n	Weight	IV, Random,95%CI
Chronic
van Delden 2013	14.1	12.2	18	15.9	12.5	16	0.085	-0.14 [-0.82, 0.53]
Whitall 2011	0	0	42	0.1	0	50		Not estimable
Wu 2013	0.2	0.4	18	0.2	0.5	17	0.086	0.00 [-0.66, 0.66]
Wu 2011	0.3	0.5	22	0.2	0.6	22	0.096	0.18 [-0.41, 0.77]
Han 2016	6.6	6.4	13	4.4	5.4	12	0.071	0.36 [-0.43, 1.15]
Lin 2015	6.9	4.3	16	0.6	4	15	0.069	1.48 [0.67, 2.28]
Subtotal (95% CI)			129			132	0.408	0.34 [-0.17, 0.85]
Heterogeneity: Tau² = 0.21; Chi² = 10.78, df = 4 (P = 0.03); I² = 63%
Test for overall effect: Z = 1.30 (P = 0.19)
Subacute
Hsieh 2017	7.4	8.7	16	12.3	13.8	15	0.08	-0.42 [-1.13, 0.30]
Subtotal (95% CI)			16			15	0.08	-0.42 [-1.13, 0.30]
Heterogeneity: Not applicable
Test for overall effect: Z = 1.15 (P = 0.25)
Acute
Morris 2008	14.3	13.2	51	15.4	12.6	46	0.129	-0.08 [-0.48, 0.31]
Desrosier 2005	7.8	9	20	6.2	10.4	21	0.093	0.16 [-0.45, 0.77]
Brunner 2012	15.2	8.8	15	13.2	8.4	13	0.076	0.23 [-0.52, 0.97]
Meng 2017	4.2	3.9	64	1.9	3.9	64	0.137	0.59 [0.23, 0.94]
Subtotal (95% CI)			150			144	0.435	0.24 [-0.12, 0.59]
Heterogeneity: Tau² = 0.07; Chi² = 6.23, df = 3 (P = 0.10); I² = 52%
Test for overall effect: Z = 1.31 (P = 0.19)
Not Report
Lee 2017	6.6	7.5	15	0.6	9.5	15	0.077	0.68 [-0.06, 1.42]
Subtotal (95% CI)			15			15	0.077	0.68 [-0.06, 1.42]
Heterogeneity: Not applicable
Test for overall effect: Z = 1.81 (P = 0.07)
Total (95% CI)			310			306	1	0.25 [-0.02, 0.52]
Heterogeneity: Tau² = 0.11; Chi² = 21.76, df = 10 (P = 0.02); I² = 54%
Test for overall effect: Z = 1.83 (P = 0.07)
Test for subgroup differences: Chi² = 4.77, df = 3 (P = 0.19), I² = 37.2%

## Sheet: WMFT completion time
	Bilateral training			Unilateral Training				Mean difference
Study or subgroup	Mean	SD	n	Mean	SD	n	Weight	IV, Random,95%CI
Chronic
Waller 2008	-4.9	16.6	9	-2.8	20.1	9	0.023	-2.10 [-19.13, 14.93]
Wu 2011	-3.3	5.6	22	-1.4	4.3	22	0.277	-1.90 [-4.85, 1.05]
Whitall 2011	-2.6	5.2	42	-1.6	4.9	50	0.334	-1.00 [-3.08, 1.08]
Wu 2013	0.9	7.1	18	-0.7	2.5	17	0.244	1.60 [-1.89, 5.09]
Luft 2004	-3.3	6.3	9	-11.1	8.6	12	0.123	7.80 [1.43, 14.17]
Subtotal (95% CI)			100			110	1	0.44 [-2.22, 3.10]
Heterogeneity: Tau² = 4.38; Chi² = 8.95, df = 4 (P = 0.06); I² = 55%
Test for overall effect: Z = 0.33 (P = 0.75)
Subacute
Subtotal (95% CI)			0			0		Not estimable
Heterogeneity: Not applicable
Test for overall effect: Not applicable
Acute
Subtotal (95% CI)			0			0		Not estimable
Heterogeneity: Not applicable
Test for overall effect: Not applicable
Total (95% CI)			100			110	1	0.44 [-2.22, 3.10]
Heterogeneity: Tau² = 4.38; Chi² = 8.95, df = 4 (P = 0.06); I² = 55%
Test for overall effect: Z = 0.33 (P = 0.75)
Test for subgroup differences: Not applicable
Total (95% CI)
Heterogeneity
Test for over all effect Z=1.79 (P=0.07)
